# Supplementary material for: Psychopathological Profile Associated with Food Addiction Symptoms in Adolescents with Eating Disorders
Source: Int J Environ Res Public Health. 2023 Feb 9;20(4):3014. doi: 10.3390/ijerph20043014 (PMC9960227; doi:10.3390/ijerph20043014)
Supplement: Supplementary file 1 [file ijerph-20-03014-s001.zip]

Archive with 1 entries (1 files):
- ijerph-2168103-supplementary.pdf
